# Supplementary material for: Response to Training in Emotion Recognition Function for Mild TBI/PTSD Survivors: Pilot Study
Source: Brain Sci. 2025 Jul 8;15(7):728. doi: 10.3390/brainsci15070728 (PMC12293806; doi:10.3390/brainsci15070728)
Supplement: Supplementary file 1 [file brainsci-15-00728-s001.zip]

Archive with 1 entries (1 files):
- brainsci-3694291-supplementary.pdf
